# Supplementary material for: Thymol-Modified Oleic and Linoleic Acids Encapsulated in Polymeric Nanoparticles: Enhanced Bioactivity, Stability, and Biomedical Potential
Source: Polymers (Basel). 2023 Dec 26;16(1):72. doi: 10.3390/polym16010072 (PMC10781094; doi:10.3390/polym16010072)
Supplement: Supplementary file 1 [file polymers-16-00072-s001.zip]

Archive with 1 entries (1 files):
- polymers-2764915-supplementary.pdf
